# Supplementary material for: Predict the Phase Angle Master Curve and Study the Viscoelastic Properties of Warm Mix Crumb Rubber-Modified Asphalt Mixture
Source: Materials (Basel). 2020 Nov 9;13(21):5051. doi: 10.3390/ma13215051 (PMC7665145; doi:10.3390/ma13215051)
Supplement: Supplementary file 1 [file materials-13-05051-s001.zip]

Archive with 2 entries (2 files):
- Table S1 Raw data of dynamic modulus and phase angle for types of mixture.xlsx
- Table S2 Correlation coefficient between the measurement and prediction of the dynamic modulus.xlsx
