# Supplementary material for: Predict the Phase Angle Master Curve and Study the Viscoelastic Properties of Warm Mix Crumb Rubber-Modified Asphalt Mixture
Source: Materials (Basel). 2020 Nov 9;13(21):5051. doi: 10.3390/ma13215051 (PMC7665145; doi:10.3390/ma13215051)
Supplement: Supplementary file 1 [file materials-13-05051-s001.zip › Table S1 Raw data of dynamic modulus and phase angle for types of mixture.xlsx]

## Sheet: HMA-60
			Data							Table S1 Raw data of dynamic modulus and phase angle for types of mixture
										raw data of complex test experimental
			raw data of complex test experimental								Dynamic modulus						phase angle
		temperature/℃	frequency/Hz	dynamic modulus/Mpa	phase angle/°				temperature/℃	frequency/Hz	No.1	No.2	No.3	average	Standard Deviation	Coefficient of Variation	No.1	No.2	No.3	average	Standard Deviation	Coefficient of Variation
		5	25	16689	14.41				5	25	16008	18219	15838	16688.3	1084.57	6.49896	16.4	12.83	14	14.41	1.486	10.3123
			20	16242	14.81					20	15102	16253	17370	16241.7	925.942	5.70103	16.47	13.14	14.82	14.81	1.35949	9.17951
			10	14772	16.26					10	13698	15755	14861	14771.3	842.157	5.70129	18.06	14.87	15.86	16.2633	1.33317	8.19743
			5	13236	17.89					5	13037	12559	14110	13334.5	775.5	5.81574	19.85	16.7	17.12	17.89	1.3965	7.80601
			1	9773	22.12					1	10034	10144	9140	9772.67	449.611	4.6007	24.34	21.15	20.88	22.1233	1.57129	7.10242
			0.5	8258	23.99					0.5	8313	7838	8621	8257.33	322.073	3.90045	23.97	25.82	22.18	23.99	1.48609	6.19463
			0.1	4955	28.52					0.1	5147	4727	4989	4954.33	173.208	3.49608	30.61	26.74	28.21	28.52	1.59505	5.59276
		20	25	7557	26.21				20	25	8446	7346	6878	7556.67	657.237	8.69745	23.93	22.09	32.61	26.21	4.5874	17.5025
			20	7060	26.3					20	7973	6825	6381	7059.67	670.779	9.50157	32.51	23.36	23.03	26.3	4.3932	16.7042
			10	5778	27.91					10	6029	6213	5091	5777.67	491.323	8.50383	25.95	23.94	33.84	27.91	4.27268	15.3088
			5	4642	29.33					5	4257	4499	5168	4641.33	385.292	8.30131	24.76	28.39	34.83	29.3267	4.16407	14.1989
			1	2604	32.33					1	2490	2839	2481	2603.33	166.682	6.40264	31.35	27.58	38.06	32.33	4.3342	13.4061
			0.5	1996	32.35					0.5	2115	2057	1815	1995.67	129.926	6.51043	34.73	26.88	35.45	32.3533	3.88138	11.9968
			0.1	1062	31.43					0.1	1118	988	1079	1061.67	54.4692	5.13053	28.01	29.85	36.43	31.43	3.61445	11.5
		35	25	3090	29.46				35	25	2732	2752	3784	3089.33	491.271	15.9022	22.14	38.07	28.17	29.46	6.56705	22.2914
			20	2838	29.33					20	2423	3384	2705	2837.33	403.331	14.2152	21.67	36.68	29.64	29.33	6.13173	20.906
			10	2137	30.03					10	1775	2403	2231	2136.33	264.975	12.4032	21.07	32.64	36.38	30.03	6.51706	21.7018
			5	1629	30.49					5	1405	1613	1867	1628.33	188.922	11.6022	23.13	38.28	30.06	30.49	6.19243	20.3097
			1	844.3	30.07					1	976	811.1	745.7	844.267	96.9004	11.4775	26.79	26.04	37.37	30.0667	5.17331	17.2061
			0.5	682.5	28.89					0.5	599.1	785.1	663.4	682.533	77.13	11.3006	25.15	25.44	36.08	28.89	5.08548	17.6029
			0.1	436.8	26.43					0.1	479.4	373.9	457.1	436.8	45.3992	10.3936	27.41	20.8	31.08	26.43	4.25362	16.0939
		50	25	969.7	32.8				50	25	797.2	1188.2	923.7	969.7	162.905	16.7996	23.19	38.3	36.91	32.8	6.81895	20.7895
			20	870.8	31.08					20	1040.7	889.9	681.8	870.8	147.141	16.8973	22.05	38	33.2	31.0833	6.68136	21.495
			10	641.9	30.02					10	729.5	692.4	503.7	641.867	98.8656	15.4028	20.88	36.74	32.44	30.02	6.69712	22.3089
			5	457.7	29.87					5	437.6	547.7	387.8	457.7	66.8082	14.5965	21.51	33.91	34.19	29.87	5.91252	19.7942
			1	244.9	27.09					1	213.1	292.1	229.5	244.9	34.0404	13.8997	19.67	32.94	28.66	27.09	5.53003	20.4136
			0.5	220.3	23.55					0.5	187.4	256.3	217.2	220.3	28.2136	12.8069	19.7	20.21	30.74	23.55	5.08836	21.6066
			0.1	177.1	21.5					0.1	167.8	155.2	208.3	177.1	22.6535	12.7913	19.42	18.01	27.07	21.5	3.98043	18.5136
			0.01888	26.43
			0.01297	32.8
			0.00944	31.08
			0.00472	30.02
			0.00259	29.87
			0.000943914	27.09
			0.000471957	23.55
			9.43914e-05	21.5

## Sheet: WMA-60
											0	0	0
			Data							Table S1 Raw data of dynamic modulus and phase angle for types of mixture
			raw data of complex test experimental							raw data of complex test experimental
		temperature/℃	frequency/Hz	dynamic modulus/Mpa	phase angle/°						Dynamic modulus						phase angle
		5	25	14277	14.31	14.3067			temperature/℃	frequency/Hz	No.1	No.2	No.3	average	Standard Deviation	Coefficient of Variation	No.1	No.2	No.3	average	Standard Deviation	Coefficient of Variation
			20	13826	14.64	14.6367			5	25	12924	14953	14953	14276.7	956.48	6.6996	12.31	15.22	15.39	14.3067	1.41356	9.88044
			10	12291	15.98	15.98				20	14905	13450	13124	13826.3	774.257	5.59987	12.93	16.09	14.89	14.6367	1.30244	8.89849
			5	10737	17.3	17.3				10	13077	11614	12182	12291	602.22	4.89968	17.64	15.91	14.39	15.98	1.32773	8.3087
			1	7551	20.52	20.52				5	10342	11527	10342	10737	558.614	5.2027	15.8	17.14	18.96	17.3	1.29502	7.48564
			0.5	6219	21.8	21.8				1	8085	7284	7284	7551	377.595	5.0006	19.66	19.27	22.63	20.52	1.50047	7.31222
			0.1	3595	25.02	25.02				0.5	6578	6201	5878	6219	286.057	4.59973	23.73	20.13	21.54	21.8	1.48115	6.79426
		20	25	6795	23.69	23.6867				0.1	3779	3588	3418	3595	147.461	4.10183	27.14	24.1	23.82	25.02	1.50342	6.00887
			20	6413	23.92	23.92			20	25	5992	7739	6654	6795	720.145	10.5982	20.31	29.7	21.05	23.6867	4.26279	17.9966
			10	5325	25.08	25.0767				20	7131	6467	5641	6413	609.487	9.50393	18.99	28.24	24.53	23.92	3.80085	15.8898
			5	4336	26.35	26.35				10	5032	5030	5912	5324.67	415.308	7.7997	19.71	29.05	26.47	25.0767	3.93827	15.7049
			1	2495	28.3	28.3				5	4083	4105	4820	4336	342.358	7.8957	22.24	25.68	31.13	26.35	3.66012	13.8904
			0.5	1939	28.17	28.17				1	2715	2461	2309	2495	167.483	6.71276	26.98	33.25	24.67	28.3	3.625	12.8092
			0.1	1081	27.17	27.17				0.5	2039	1798	1980	1939	102.57	5.28986	27.86	24.33	32.32	28.17	3.26926	11.6055
		35	25	2591	30.59	30.59				0.1	1102	1132	1010	1081.33	51.9059	4.80018	26.24	24.27	31	27.17	2.82511	10.3979
			20	2362	30.49	30.49			35	25	2162	2406	3205	2591	445.444	17.192	39.56	24.63	27.58	30.59	6.45607	21.1052
			10	1847	30.83	30.8267				20	2721	2464	1901	2362	342.445	14.4981	33.36	36.22	21.89	30.49	6.19219	20.3089
			5	1473	31.04	31.04				10	1595	2227	1719	1847	273.428	14.8039	31.64	23.13	37.71	30.8267	5.97998	19.3987
			1	876.4	29.48	29.48				5	1412	1697	1310	1473	163.774	11.1184	24.33	29.55	39.24	31.04	6.17749	19.9017
			0.5	736.3	27.62	27.62				1	717.5	997.8	913.9	876.4	117.464	13.403	36.56	24.77	27.11	29.48	5.09665	17.2885
			0.1	513.5	24.12	24.12				0.5	666.3	845.2	697.4	736.3	78.0436	10.5994	33.93	23.03	25.9	27.62	4.61312	16.7021
		50	25	1106	28.88	28.88				0.1	453.6	577.9	509.1	513.533	50.842	9.90043	28.44	19.43	24.49	24.12	3.68761	15.2886
			20	1019	27.61	27.6133			50	25	840.7	1192.4	1284.9	1106	191.359	17.3019	36.56	28.73	21.35	28.88	6.21036	21.504
			10	808.3	25.93	25.9267				20	1124.2	785.9	1146.9	1019	165.087	16.2009	32.6	19.06	31.18	27.6133	6.07584	22.0033
			5	628.7	24.6	24.6				10	653.1	955.7	816.1	808.3	123.659	15.2987	32.75	20.37	24.66	25.9267	5.13286	19.7976
			1	378.2	20.96	20.96				5	497.1	693.4	695.5	628.667	93.0356	14.7989	30.24	18.86	24.7	24.6	4.6464	18.8878
			0.5	351.4	18.75	18.75				1	427	301	406.6	378.2	55.2203	14.6008	26.92	16.83	19.13	20.96	4.31769	20.5997
			0.1	300.9	15.63	15.6333				0.5	378	287.6	388.7	351.433	45.3479	12.9037	23.19	13.82	19.24	18.75	3.84095	20.485
										0.1	327	323.3	252.4	300.9	34.3279	11.4084	14.07	19.5	13.33	15.6333	2.75079	17.5956
			最终结果汇总
			原始数据
			实测原始数据
			频率	动态模量	相位角
		5	25	14277	14.31
			20	13826	14.64
			10	12291	15.98
			5	10737	17.3
			1	7551	20.52
			0.5	6219	21.8
			0.1	3595	25.02
		20	25	6795	23.69
			20	6413	23.92
			10	5325	25.08
			5	4336	26.35
			1	2495	28.3
			0.5	1939	28.17
			0.1	1081	27.17
		35	25	2591	30.59
			20	2362	30.49
			10	1847	30.83
			5	1473	31.04
			1	876.4	29.48
			0.5	736.3	27.62
			0.1	513.5	24.12
		50	25	1106	28.88
			20	1019	27.61
			10	808.3	25.93
			5	628.7	24.6
			1	378.2	20.96
			0.5	351.4	18.75
			0.1	300.9	15.63

## Sheet: HMA-C
			Data							Table S1 Raw data of dynamic modulus and phase angle for types of mixture
			raw data of complex test experimental							raw data of complex test experimental
		temperature/℃	frequency/Hz	dynamic modulus/Mpa	phase angle/°						Dynamic modulus						phase angle
		5	25	17937	12.23				temperature/℃	frequency/Hz	No.1	No.2	No.3	average	Standard Deviation	Coefficient of Variation	No.1	No.2	No.3	average	Standard Deviation	Coefficient of Variation
			20	17418	12.64				5	25	20337	17687	15788	17937.3	1865.54	10.4003	12.4	13.72	10.56	12.2267	1.29587	10.5987
			10	15857	13.87					20	19057	16989	16208	17418	1202.01	6.90095	14.19	12.28	11.45	12.64	1.1472	9.07595
			5	14237	15.34					10	17375	14682	15514	15857	1125.85	7.1	13.89	12.37	15.36	13.8733	1.22072	8.79903
			1	10658	18.95					5	13987	13428	15296	14237	782.829	5.49855	16.88	15.38	13.76	15.34	1.27405	8.3054
			0.5	9048	20.69					1	10815	9782	11377	10658	660.552	6.19771	20.71	18.63	17.51	18.95	1.32585	6.99655
			0.1	5548	25.32					0.5	9645	8583	8917	9048.33	443.394	4.90028	22.46	19.01	20.6	20.69	1.40989	6.81437
		20	25	9009	22.44					0.1	5426	5419	5799	5548	177.507	3.19947	23.31	25.43	27.22	25.32	1.59814	6.31179
			20	8561	22.62				20	25	10218	9286	7524	9009.33	1117.08	12.3992	18.27	21.78	27.27	22.44	3.70375	16.5051
			10	7280	24.07					20	7543	9797	8342	8560.67	933.092	10.8998	19	27.44	21.42	22.62	3.54856	15.6877
			5	6077	25.44					10	6323	7742	7775	7280	676.835	9.29719	23.01	20.3	28.89	24.0667	3.58557	14.8985
			1	3744	28.5					5	5771	5705	6755	6077	480.175	7.90151	30.24	22.38	23.71	25.4433	3.43494	13.5004
			0.5	2964	28.96					1	3398	3984	3850	3744	250.7	6.69606	28.78	23.86	32.86	28.5	3.67957	12.9108
			0.1	1603	29.76					0.5	2858	3178	2856	2964	151.323	5.10537	24.48	29.74	32.67	28.9633	3.38836	11.6988
		35	25	3737	30.34					0.1	1538	1730	1541	1603	89.8109	5.60268	28.21	26.88	34.2	29.7633	3.18384	10.6972
			20	3462	30.35				35	25	3789	4337	3086	3737.33	512.024	13.7002	28.44	23.36	39.22	30.34	6.61274	21.7954
			10	2709	31.1					20	2928	3727	3731	3462	377.599	10.9069	28.74	38.68	23.62	30.3467	6.2523	20.6029
			5	2076	31.47					10	2425	3147	2555	2709	314.227	11.5994	34.98	21.82	36.5	31.1	6.59123	21.1937
			1	1105	30.89					5	1771	2246	2210	2075.67	215.933	10.403	35.14	22.4	36.87	31.47	6.45223	20.5028
			0.5	883	29.19					1	1040	1004	1271	1105	118.296	10.7055	26.79	27.49	38.39	30.89	5.31099	17.1932
			0.1	562.7	25.53					0.5	993	752	904	883	99.5021	11.2686	24.83	26.71	36.04	29.1933	4.90178	16.7908
		50	25	1223	32.37					0.1	484	595	609	562.667	55.9186	9.93814	27.17	20.11	29.31	25.53	3.93084	15.3969
			20	1099	30.96				50	25	974	1372	1323	1223	177.202	14.4892	22.26	37.13	37.72	32.37	7.15291	22.0973
			10	833.5	29.51					20	981	1295	1020	1098.67	139.739	12.7189	35.56	21.99	35.34	30.9633	6.34574	20.4944
			5	638.1	28.16					10	814.3	972.7	713.5	833.5	106.685	12.7997	37.76	22.15	28.63	29.5133	6.40329	21.6963
			1	395.8	24.75					5	532.5	690.9	690.9	638.1	74.6705	11.702	31.75	20.64	32.09	28.16	5.31925	18.8894
			0.5	357	21.74					1	407	449.5	330.9	395.8	49.0617	12.3956	28.98	17.69	27.58	24.75	5.02479	20.3022
			0.1	301.4	18.41					0.5	388.6	393.5	288.9	357	48.1955	13.5001	15.35	23.57	26.3	21.74	4.65384	21.4068
										0.1	327.2	250.7	326.3	301.4	35.8522	11.8952	15.02	22.87	17.34	18.41	3.29285	17.8862

## Sheet: WMA-C
			Data							Table S1 Raw data of dynamic modulus and phase angle for types of mixture
			raw data of complex test experimental							raw data of complex test experimental
		temperature/℃	frequency/Hz	dynamic modulus/Mpa	phase angle/°						Dynamic modulus						phase angle
		5	25	16917	12.8				temperature/℃	frequency/Hz	No.1	No.2	No.3	average	Standard Deviation	Coefficient of Variation	No.1	No.2	No.3	average	Standard Deviation	Coefficient of Variation
			20	16335	13.18				5	25	17117	18611	15023	16917	1471.61	8.69898	14.34	11.3	12.76	12.8	1.2414	9.69841
			10	14788	14.46					20	17677	15176	16153	16335.3	1029.14	6.30007	14.32	11.63	13.58	13.1767	1.13462	8.6108
			5	13217	15.85					10	15604	15132	13628	14788	842.574	5.69769	16.03	14.28	13.07	14.46	1.2151	8.40318
			1	9712	19.54					5	14071	13156	12423	13216.7	674.159	5.10083	14.9	17.38	15.27	15.85	1.09237	6.89191
			0.5	8205	21.19					1	9108	10023	10006	9712.33	427.385	4.40043	19.06	21.18	18.38	19.54	1.19242	6.10246
			0.1	4997	25.47					0.5	8056	8817	7742	8205	451.337	5.50075	19.98	22.76	20.83	21.19	1.16313	5.48904
		20	25	8002	23.19					0.1	5314	4820	4857	4997	224.661	4.49592	24.79	24.53	27.08	25.4667	1.14573	4.49893
			20	7573	23.6				20	25	7099	7741	9167	8002.33	864.244	10.7999	21.88	19.21	28.48	23.19	3.89618	16.8011
			10	6360	25.17					20	7734	8268	6717	7573	643.346	8.49526	18.63	27.32	24.86	23.6033	3.65727	15.4947
			5	5241	26.67					10	5854	7180	6046	6360	585.102	9.19971	30.21	23.02	22.29	25.1733	3.57391	14.1972
			1	3090	29.71					5	5272	5706	4745	5241	392.939	7.4974	31.55	25.49	22.97	26.67	3.60078	13.5012
			0.5	2422	30.07					1	3399	2909	2962	3090	219.565	7.10565	34.02	29.88	25.22	29.7067	3.59468	12.1006
			0.1	1311	29.76					0.5	2334	2600	2332	2422	125.868	5.19685	33.89	25.7	30.62	30.07	3.3661	11.1942
		35	25	3117	30.97					0.1	1236	1426	1271	1311	82.5631	6.29772	25.83	33.32	30.13	29.76	3.06895	10.3123
			20	2881	31.13				35	25	2458	3368	3526	3117.33	470.66	15.0982	30.84	22.84	39.23	30.97	6.69182	21.6074
			10	2278	31.78					20	2319	3162	3162	2881	397.394	13.7936	35.97	22.2	35.22	31.13	6.32188	20.308
			5	1778	32.32					10	2068	2112	2654	2278	266.478	11.6979	22.95	38.32	34.07	31.78	6.48034	20.3913
			1	1030	31.18					5	1518	1930	1887	1778.33	184.919	10.3984	26.08	31.04	39.84	32.32	5.68994	17.605
			0.5	865.1	29.48					1	913	995	1181	1029.67	112.123	10.8892	26.47	27.91	39.16	31.18	5.67325	18.1952
			0.1	611.7	25.96					0.5	757	845	994	865.333	97.8173	11.304	26.96	25.04	36.44	29.48	4.98349	16.9047
		50	25	1285	31.42					0.1	529	673	633	611.667	60.6923	9.92245	25.64	21.23	31.01	25.96	3.99907	15.4048
			20	1156	30.2				50	25	996	1424	1435	1285	204.403	15.9069	25.44	27.95	40.86	31.4167	6.75561	21.5033
			10	885.5	28.37					20	1021	1343	1104	1156	136.502	11.8081	34.34	21.28	34.98	30.2	6.3128	20.9033
			5	682.8	26.8					10	852.9	770.3	1033.3	885.5	109.816	12.4016	19.9	31.21	34	28.37	6.09654	21.4894
			1	427.3	22.57					5	778.5	714	555.9	682.8	93.5157	13.6959	20.76	34.21	25.43	26.8	5.57574	20.805
			0.5	393.3	19.97					1	493.1	358.2	430.6	427.3	55.1221	12.9001	16.01	23.18	28.52	22.57	5.12537	22.7088
			0.1	338.4	16.49					0.5	426.5	327.7	425.7	393.3	46.3874	11.7944	15	25.12	19.78	19.9667	4.13358	20.7024
										0.1	285.1	353.2	376.9	338.4	38.9109	11.4985	13.34	16.01	20.12	16.49	2.78866	16.9112
