# Supplementary material for: Predict the Phase Angle Master Curve and Study the Viscoelastic Properties of Warm Mix Crumb Rubber-Modified Asphalt Mixture
Source: Materials (Basel). 2020 Nov 9;13(21):5051. doi: 10.3390/ma13215051 (PMC7665145; doi:10.3390/ma13215051)
Supplement: Supplementary file 1 [file materials-13-05051-s001.zip › Table S2 Correlation coefficient between the measurement and prediction of the dynamic modulus.xlsx]

## Sheet: HMA-60
				Table S2 Correlation coefficient between the measurement and prediction of the dynamic modulus
			HMA-60
				dynamic modulus
					SM			GSM
					Arrhenius	WLF	polynomial	Arrhenius	WLF	polynomial
			reduced frequency	measured	predict	predict	predict	predict	predict	predict
				16689	16180.9	16293.2	16287	16911.4	16707	16734.4
				16242	15721	15904.4	15890.9	16376.9	16246.7	16261.2
				14772	14262.4	14621.9	14590	14709.9	14768.4	14749.2
				13236	12777.4	13239.7	13197.4	13053.9	13235.8	13193.4
				9773	9384.15	9807.54	9772.26	9406.51	9640.77	9586.56
				8258	8017.15	8329.84	8308.14	7984.19	8162.89	8119.04
				7557	7762.92	7796.02	7831.05	7729.92	7597.11	7639.92
				7060	7348.54	7342.15	7381.49	7304.55	7153.52	7199.53
				5778	6135.86	6003.17	6055.15	6070.95	5857.38	5914.48
				4955	5248.72	5228.4	5244.67	5172.28	5145.9	5144.12
				4642	5048.68	4799.47	4861.16	4977.94	4703.04	4771.04
				3090	3051.59	2843.11	2742.09	2995.17	2888.92	2760.29
				2604	2638.04	2641.94	2708.3	2590.51	2651.92	2715.88
				2838	2444.3	2602.11	2511.66	2399.44	2633.35	2537.79
				1996	2413.72	1991.23	2052.41	2366.38	2014.39	2082
				2137	1920.02	1959.99	1897.63	1882.57	1999.62	1939.93
				1629	1501.31	1463.86	1422.51	1469.61	1513.27	1469.88
				969.7	1368.34	1088.4	1096.45	1336.62	1166.5	1154.42
				1062	847.563	1007.98	1049.6	823.202	1060.69	1088.7
				870.8	820.101	990.256	998.734	796.895	1018.37	1053.7
				844.3	758.973	742.617	749.983	736.214	789.105	794.022
				641.9	667.286	741.411	728.161	644.423	763.594	762.469
				682.5	599.626	561.772	568.441	577.912	588.849	600.908
				457.7	478.218	560.901	552.59	457.242	570.172	577.586
				436.8	396.964	313.299	316.869	376.143	309.563	327.048
				244.9	296.484	312.892	309.372	276.93	300.728	315.709
				220.3	247.043	251.873	254.458	228.127	240.604	257.936
				177.1	171.425	166.034	166.202	154.074	144.614	159.801
				correlation coefficient	0.998825	0.999442	0.999255	0.999114	0.999778	0.99961
					0.997651	0.998884	0.998511	0.998228	0.999556	0.999221
				Retain the first three	0.998	0.998	0.998	0.998	0.999	0.999

## Sheet: WMA-60
				Table S2 Correlation coefficient between the measurement and prediction of the dynamic modulus
			WMA-60
				dynamic modulus
					SM			GSM
					Arrhenius	WLF	polynomial	Arrhenius	WLF	polynomial
			reduced frequency	measured	predict	predict	predict	predict	predict	predict
			828.5	14277	14408.5	14323.4	14298.2	14287.8	14270.4	14273.1
			662.8	13826	13897.8	13838.4	13818.6	13808	13799.9	13800.6
			331.4	12291	12304.6	12309.5	12304.1	12293.2	12309	12305.8
			165.7	10737	10729.9	10775.5	10780.2	10769.7	10801.2	10797
			33.14	7551	7349.14	7412.14	7425.06	7417.32	7454.26	7454.03
			25	6795	6819.16	6834.17	6847.24	6882.85	6856.16	6857.2
			20	6413	6415.78	6427.31	6439.86	6474.7	6447.17	6448.88
			16.57	6219	6087.29	6135.73	6147.3	6141.52	6170.2	6172.13
			10	5325	5260.27	5257.71	5267.57	5299.94	5268.1	5271.37
			5	4336	4259.48	4241.34	4247.68	4277.75	4240.33	4244.11
			3.314	3595	3739.59	3741.28	3745.25	3746.09	3745.74	3749.18
			1.06072	2591	2572.45	2603.14	2594.08	2555.45	2610.45	2602.9
			1	2495	2522.22	2478.44	2477.33	2504.45	2456.57	2457.87
			0.84858	2362	2387.21	2410.85	2401.59	2367.49	2414.36	2406.91
			0.5	1939	1998.51	1950.71	1947.57	1974.71	1925.01	1924.46
			0.42429	1847	1891.29	1897.32	1887.79	1866.86	1891.81	1884.35
			0.21214	1473	1500.9	1495.26	1485.96	1476.67	1484.73	1477.04
			0.1	1081	1174.88	1130.43	1125.37	1154.79	1106.82	1102.59
			0.06035	1106	1002.18	1037.97	1050.3	986.312	1045	1062.65
			0.04828	1019	935.819	966.659	977.522	922.045	972.41	987.817
			0.04243	876.4	899.917	883.615	876.006	887.399	872.664	864.679
			0.02414	808.3	762.417	781.335	788.546	755.602	784.919	794.578
			0.02121	736.3	734.904	718.27	711.57	729.42	709.942	702.115
			0.0121	628.7	629.536	640.62	645.278	629.835	644.04	649.541
			0.00424	513.5	485.127	471.565	466.815	495.514	471.36	464.456
			0.00241	378.2	427.791	430.219	431.652	443.094	437.242	437.4
			0.00121	351.4	371.784	372.796	373.542	392.565	382.086	381.15
			0.000241	300.9	284.368	284.451	284.398	315.653	299.187	297.191
				correlation coefficient	0.999846	0.99991	0.99992	0.999893	0.999921	0.999925
					0.999693	0.999819	0.999841	0.999786	0.999841	0.99985
				Retain the first three	0.999	0.999	0.999	0.999	0.999	0.999

## Sheet: HMA-C
				Table S2 Correlation coefficient between the measurement and prediction of the dynamic modulus
			HMA-C
				dynamic modulus
					SM			GSM
					Arrhenius	WLF	polynomial	Arrhenius	WLF	polynomial
			reduced frequency	measured	predict	predict	predict	predict	predict	predict
			1086.06	17937	17414.8	17293.3	17287.4	17975.5	17993.4	17989.7
			868.847	17418	16996.2	16902.5	16895.6	17456.8	17488.4	17480.5
			434.424	15857	15628.2	15611.1	15601.7	15819.6	15886.6	15867.9
			217.212	14237	14173.8	14215.5	14205	14163.3	14254.3	14228.4
			43.4424	10658	10629.5	10728.5	10721.1	10406.7	10511.1	10480.4
			25	9009	9423.81	9448.15	9458.93	9198.48	9187.92	9180.25
			21.7212	9048	9122.65	9214.11	9209.94	8899.99	8994.64	8966.2
			20	8561	8947.17	8967.61	8979.31	8727.91	8715.52	8708.4
			10	7280	7523.2	7524.96	7539.36	7342.5	7322.08	7317.22
			5	6077	6212.63	6190.31	6206.81	6087.85	6057.58	6055.35
			4.34424	5548	5963.37	5993.83	5997.74	5850.12	5902.59	5883.95
			1	3744	3742.43	3671.92	3689.49	3741.31	3691.47	3693.92
			0.83078	3737	3513.78	3561.39	3537.66	3523.22	3646.04	3599.7
			0.66462	3462	3253.8	3290.35	3268.86	3274	3385.28	3342.07
			0.5	2964	2945.85	2865.29	2881.68	2977.12	2923.07	2926.32
			0.33231	2709	2548.45	2556.74	2541.31	2591.91	2670.95	2636.52
			0.16616	2076	1985.67	1974.88	1964.14	2038.48	2091.34	2064.14
			0.1	1603	1652.73	1574.34	1585.99	1705.31	1652.66	1655.12
			0.03787	1223	1169.66	1223.1	1226.14	1212.32	1358.79	1352.68
			0.0332	1105	1117.65	1128.24	1131.17	1158.21	1254.13	1248.29
			0.0303	1099	1082.45	1090.15	1085.8	1121.66	1172.76	1156.72
			0.01662	883	883.371	884.4	886.867	912.523	980.555	975.218
			0.01515	833.5	856.834	856.002	853.009	884.508	918.416	905.232
			0.00757	638.1	687.168	702.99	704.926	703.462	772.33	767.173
			0.00332	562.5	539.584	518.636	517.119	544.077	540.989	531.649
			0.00151	395.8	438.448	441.841	442.646	434.187	465.486	460.167
			0.000757	357	372.263	373.766	374.186	362.182	384.623	379.154
			0.000151	301.4	272.747	273.128	272.891	254.823	265.974	260.167
				correlation coefficient	0.999314	0.999146	0.999106	0.999772	0.99983	0.99981
					0.998629	0.998293	0.998213	0.999543	0.99966	0.999621
				Retain the first three	0.998	0.998	0.998	0.999	0.999	0.999

## Sheet: WMA-C
				Table S2 Correlation coefficient between the measurement and prediction of the dynamic modulus
			WMA-C
				dynamic modulus
					SM			GSM
					Arrhenius	WLF	polynomial	Arrhenius	WLF	polynomial
			reduced frequency	measured	predict	predict	predict	predict	predict	predict
			1178.46	16917	17016	16695.1	16660.6	16939.4	16860.2	16867.3
			942.769	16335	16481.7	16243.7	16213.8	16416	16374.4	16377.4
			471.384	14788	14804.2	14782.8	14766.3	14772.8	14825.6	14819.1
			235.692	13217	13125.1	13254.9	13249.8	13125.7	13238.6	13227.1
			47.1384	9712	9410.82	9650.88	9662.19	9461.42	9593.34	9583.52
			25	8002	8086.1	8174.77	8188.7	8143.4	8126.77	8121.28
			23.5692	8205	7968.3	8162.26	8187.78	8025.93	8082.31	8091.56
			20	7573	7645.17	7707.85	7733.41	7703.03	7633.5	7643.91
			10	6360	6368.6	6378.06	6402.26	6422.63	6323.17	6336.96
			5	5241	5242.35	5202.22	5214.4	5285.65	5190.38	5195.2
			4.71384	4997	5153.75	5192.54	5213.68	5195.96	5156.03	5172.22
			1	3090	3219.06	3075.42	3076.57	3224.96	3110.32	3075.24
			0.77175	3117	2966.42	3064.93	3042.72	2966.22	3051.38	3067.47
			0.6174	2881	2763.65	2847.9	2816.89	2758.46	2880.53	2848.17
			0.5	2422	2584.08	2410.09	2417.97	2574.45	2397.84	2411.7
			0.3087	2278	2215.03	2236.97	2210.89	2196.2	2260.71	2235.43
			0.15435	1778	1775.82	1755.9	1734.18	1746.83	1769.64	1749.55
			0.1	1311	1548.58	1378.77	1380.52	1515.15	1361.3	1367.92
			0.0329	1285	1102.07	1220.26	1239.45	1063.42	1253.27	1282.38
			0.03087	1030	1081.43	1133.67	1150.86	1042.73	1161.66	1187.79
			0.02632	1156	1031.89	1022.38	1008.52	993.134	1017.54	1004.16
			0.0154	865.1	885.351	909.06	921.061	847.343	924.267	942.309
			0.01316	885.5	846.834	824.865	813.453	809.279	815.723	803.781
			0.00658	682.8	703	739.231	747.423	668.454	745.713	757.297
			0.00309	611.6	582.16	532.628	525.233	552.243	521.521	511.351
			0.00132	427.3	480.041	487.716	490.679	456.238	485.971	487.716
			0.000658	393.3	416.824	419.939	421.65	398.283	418.175	417.32
			0.000132	338.4	316.521	316.908	316.945	310.02	319.352	314.781
				correlation coefficient	0.999705	0.999854	0.999812	0.999717	0.999891	0.999875
					0.99941	0.999708	0.999625	0.999434	0.999783	0.99975
				Retain the first three	0.999	0.999	0.999	0.999	0.999	0.999
